# Supplementary material for: Association of Indoleamine 2,3-Dioxygenase (IDO) Activity with Outcome after Cardiac Surgery in Adult Patients
Source: Metabolites. 2024 Jun 14;14(6):334. doi: 10.3390/metabo14060334 (PMC11205801; doi:10.3390/metabo14060334)
Supplement: Supplementary file 1 [file metabolites-14-00334-s001.zip]

Archive with 1 entries (1 files):
- metabolites-3049180-supplementary.pdf
